# Supplementary material for: Fast Chromatographic Determination of Free Amino Acids in Bee Pollen
Source: Foods. 2022 Dec 12;11(24):4013. doi: 10.3390/foods11244013 (PMC9778440; doi:10.3390/foods11244013)
Supplement: Supplementary file 1 [file foods-11-04013-s001.zip]

Archive with 1 entries (1 files):
- foods-2074927-supplementary.pdf
